# Supplementary material for: Nr4a1 modulates inflammation and heart regeneration in zebrafish
Source: Development. 2025 Jul 11;152(20):dev204395. doi: 10.1242/dev.204395 (PMC12276807; doi:10.1242/dev.204395)
Supplement: Table S1. The sequences of primers used in the study. [file develop-152-204395-TableS1.xlsx]

## Sheet: Sheet1
Name	Primer
tnfa-qP5	AGAGATCGCATTTCACAAGGC
tnfa-qP3	GTCCTGGTCATCTCTCCAGTC
mpeg1.1-qP5	TGCCTCTGAGATGTCTGGAGG
mpeg1.1-qP3	CTGCTCTCATTTCGTCCCTCAC
acod1-qP5	TGGAGCTACTGCTGGCTTTC
acod1-qP3	GAGTTTAGCTGTCGCTGCTG
tcf21-qP5	GCACCTGCGACAGATACTCG
tcf21-qP3	GCTGTAGTCCCGCATAAACG
fn1a-qP5	CACCGCCACCTATCATGAGG
fn1a-qP3	CATCATGTGGCCGTTCTCAG
postnb-qP5	TCCTTGACCAAGGTTACGAGAG
postnb-qP3	GCACTCTTCTTGTTCCCTCCTG
col1a1a-qP5	GCTCTTCTCCTGCAGGGCTC
col1a1a-qP3	GATTAGGTGCACCAACGTCC
nr1d1-qP5	CCACCTATAGCCTGGAAGC
nr1d1-qP3	CTCCTGAAGCATCTCGACTG
jund-qP5	ATCGACATGGACACGCAGGAG
jund-qP3	CGTGGTTCATGACTCTCTGC
bag3-qP5	CTTGCCATCCCAGCTTAGC
bag3-qP3	GTGTGTCCAATATGTTGCTGC
col12a1a-qP5	GAGGAGTGCCTGGAGAGAAG
col12a1a-qP3	CCATGTTGTCCTGGTGGTCC
col12a1b-qP5	CAGAGAGGACCTTCTGGACC
col12a1b-qP3	GTCACAGTATCCAGGTGGACC
mmp9-qP5	CCAAGCGACTTGGACAAAGTG
mmp9-qP3	TCCTCTGTCAATCAGCTGAGC
ncor1-qP5	GACCAGCAGCAGCAGCAG
ncor1-qP3	GCTCTGAAGCTTCTGCTTCC
atp1b1b-qP5	GTGAACTTCAGACCTAAGCCAC
atp1b1b-qP3	CCAGCTTACCTGCATCCTCC
akap6-qP5	CTCAGATCAGTGGTGCACAGAC
akap6-qP3	ACTCACAGAGGAGGTCACAC
elfa-qP5	GGTGACAACATGCTGGAGG
elfa-qP3	GACACCAGTCTCCACACGAC
